# Supplementary material for: Alteration of Mitochondrial Integrity as Upstream Event in the Pathophysiology of SOD1-ALS
Source: Cells. 2022 Apr 6;11(7):1246. doi: 10.3390/cells11071246 (PMC8997900; doi:10.3390/cells11071246)
Supplement: Supplementary file 1 [file cells-11-01246-s001.zip]

Archive with 1 entries (1 files):
- cells-1624641-supplementary.pdf
